# Supplementary material for: Re-description of 1st instar larva of Osmylusfulvicephalus (Scopoli, 1763) (Neuroptera, Osmylidae) based on naming system of sclerites
Source: Biodivers Data J. 2024 Sep 13;12:e129392. doi: 10.3897/BDJ.12.e129392 (PMC11415619; doi:10.3897/BDJ.12.e129392)
Supplement: XML Treatment for Osmylus fulvicephalus [file BDJ.12.e129392-treatment1.xml]

<!DOCTYPE tp:taxon-treatment
  PUBLIC "-//TaxonX//DTD Taxonomic Treatment Publishing DTD v0 20100105//EN" "tax-treatment-NSO.dtd">
<tp:taxon-treatment xmlns:tp="http://www.plazi.org/taxpub"><tp:treatment-meta><mixed-citation publication-type="journal"><person-group><name><surname>Mao</surname><given-names>Haohan</given-names></name><name><surname>Liu</surname><given-names>Zhiqi</given-names></name><name><surname>Wu</surname><given-names>San-An</given-names></name><name><surname>Xu</surname><given-names>Han</given-names></name></person-group><article-title>Re-description of 1<sup>st</sup> instar larva of <italic><tp:taxon-name><tp:taxon-name-part taxon-name-part-type="genus" reg="Osmylus">Osmylus</tp:taxon-name-part><tp:taxon-name-part taxon-name-part-type="species" reg="fulvicephalus">fulvicephalus</tp:taxon-name-part></tp:taxon-name></italic> (Scopoli, 1763) (<tp:taxon-name><tp:taxon-name-part taxon-name-part-type="order">Neuroptera</tp:taxon-name-part></tp:taxon-name>, <tp:taxon-name><tp:taxon-name-part taxon-name-part-type="family">Osmylidae</tp:taxon-name-part></tp:taxon-name>) based on naming system of sclerites</article-title><source>Biodivers Data J</source><day>13</day><month>09</month><year>2024</year><volume>12</volume><pub-id pub-id-type="doi">10.3897/BDJ.12.e129392</pub-id></mixed-citation></tp:treatment-meta><tp:nomenclature><tp:taxon-name>
            <object-id xmlns:xlink="http://www.w3.org/1999/xlink" content-type="arpha" xlink:type="simple">F07B336E-8AFA-58FD-8C50-67B2529131E4</object-id>
            <tp:taxon-name-part taxon-name-part-type="genus">Osmylus</tp:taxon-name-part>
            <tp:taxon-name-part taxon-name-part-type="species">fulvicephalus</tp:taxon-name-part>
          </tp:taxon-name><tp:taxon-authority>(Scopoli, 1763)</tp:taxon-authority></tp:nomenclature><tp:treatment-sec sec-type="materials"><title>Materials</title><list list-type="alpha-lower" list-content="occurrences"><list-item><p><bold>Type status:</bold> <named-content xmlns:xlink="http://www.w3.org/1999/xlink" content-type="dwc:typeStatus" xlink:type="simple">Other material</named-content>. <bold>Occurrence:</bold> recordedBy: <named-content xmlns:xlink="http://www.w3.org/1999/xlink" content-type="dwc:recordedBy" xlink:type="simple">Xu Han</named-content>; individualCount: <named-content xmlns:xlink="http://www.w3.org/1999/xlink" content-type="dwc:individualCount" xlink:type="simple">2</named-content>; sex: <named-content xmlns:xlink="http://www.w3.org/1999/xlink" content-type="dwc:sex" xlink:type="simple">exs</named-content>; lifeStage: <named-content xmlns:xlink="http://www.w3.org/1999/xlink" content-type="dwc:lifeStage" xlink:type="simple">first instar larva</named-content>; occurrenceID: <named-content xmlns:xlink="http://www.w3.org/1999/xlink" content-type="dwc:occurrenceID" xlink:type="simple">B616DC45-2212-5973-878D-7264A0E78B72</named-content>; <bold>Taxon:</bold> scientificName: <named-content xmlns:xlink="http://www.w3.org/1999/xlink" content-type="dwc:scientificName" xlink:type="simple"><tp:taxon-name><tp:taxon-name-part taxon-name-part-type="genus" reg="Osmylus">Osmylus</tp:taxon-name-part><tp:taxon-name-part taxon-name-part-type="species" reg="fulvicephalus">fulvicephalus</tp:taxon-name-part></tp:taxon-name></named-content>; <bold>Location:</bold> country: <named-content xmlns:xlink="http://www.w3.org/1999/xlink" content-type="dwc:country" xlink:type="simple">Germany</named-content>; stateProvince: <named-content xmlns:xlink="http://www.w3.org/1999/xlink" content-type="dwc:stateProvince" xlink:type="simple">Bayern</named-content>; locality: <named-content xmlns:xlink="http://www.w3.org/1999/xlink" content-type="dwc:locality" xlink:type="simple">surroundings of Frauenberg Hostel, Freyung, Bayern in Germany</named-content>; decimalLatitude: <named-content xmlns:xlink="http://www.w3.org/1999/xlink" content-type="dwc:decimalLatitude" xlink:type="simple">48.7942</named-content>; decimalLongitude: <named-content xmlns:xlink="http://www.w3.org/1999/xlink" content-type="dwc:decimalLongitude" xlink:type="simple">13.7584</named-content>; georeferenceProtocol: <named-content xmlns:xlink="http://www.w3.org/1999/xlink" content-type="dwc:georeferenceProtocol" xlink:type="simple">GPS</named-content>; <bold>Record Level:</bold> collectionCode: <named-content xmlns:xlink="http://www.w3.org/1999/xlink" content-type="dwc:collectionCode" xlink:type="simple">Insects</named-content>; basisOfRecord: <named-content xmlns:xlink="http://www.w3.org/1999/xlink" content-type="dwc:basisOfRecord" xlink:type="simple">PreservedSpecimen</named-content></p></list-item></list></tp:treatment-sec><tp:treatment-sec sec-type="Description"><title>Description</title><p>Colouration. Head capsule brown, except for black coloured ocular region; legs light yellow; dorsal side of thorax and abdomen basically light yellow to brown (Fig. <xref ref-type="fig" rid="F11695742">1</xref>).</p><p>Head capsule (Figs <xref ref-type="fig" rid="F11695711">2</xref>, <xref ref-type="fig" rid="F11709775">3</xref>): Cranium bulb-like shaped, strongly sclerotised dorsally and laterally, surface smooth. Anterior edge of labrum with two pairs of short setae and two pores; frontal edge of ocular region with two long setae; posterior margin of acetabulum of antenna with two long setae and two pores; antenna (Fig. <xref ref-type="fig" rid="F11709775">3</xref><xref ref-type="fig" rid="F11709783">a</xref>) four-segmented, first segment trapezoidal, with two pores, second segment annulated, much longer than first one, third segment little longer than first one, with a pore and a long seta on median area, terminal segment short, apex narrow, bearing a long and two short setae; frons with two pairs of short setae and two pores along ecdysial line; four pairs of long setae and two pairs of pores on vertex; three pairs of short setae and a pair of pores on occiput. Mandible long, curved outwards and upwards, without distinct teeth, except for minute serrations at apex. Maxillary stylet long and smooth, without any serration and palpi, swollen at basal portion, bearing 11 pairs of pores. Intermediate maxillary elements ellipsoidal, attached to posterior margin of maxillary stylets, each laterally with two long setae. Proximal maxillary element similar to intermediate maxillary one in shape, without seta. Mentum large, antero-lateral angles protruding, with two long setae. Prementum inverted triangular, with two long setae. Labial palpi (Fig. <xref ref-type="fig" rid="F11709775">3</xref><xref ref-type="fig" rid="F11709784">b</xref>) four-segmented, first segment long distally with a long seta, a short seta and a pore; second one short without any seta and pore; third one short, slightly longer than second one, distally with two short setae; fourth segment long, gently tapered apically.</p><p><bold>Thorax</bold> (Fig. <xref ref-type="fig" rid="F11695715">4</xref>) wider than head capsule, with numerous sclerites. Cervix (Fig. <xref ref-type="fig" rid="F11695715">4</xref>) narrower than cranium, very elastic, provided with a set of sclerites (paired L). L large, located in ventrolateral part, without any seta and pore.</p><p><bold>Prothorax</bold> (Fig. <xref ref-type="fig" rid="F11695715">4</xref>): provided with three sets of sclerites (DPc; paired LPa+LPm+LPp, paired VP). DPc very large, located in the prothorax dorsally, with three pairs of short setae and two pairs of long setae anteriorly; a pair of long setae and a pair of middle setae medially; two pairs of middle setae and two pairs of long setae posteriorly. LPa+LPm+LPp large and long, three-branched, its anterior upside branch bearing three very short setae, middle branch attached with coxal cavity with a long seta and posterior branch bearing a long seta, located dorsally in coxal cavity. VP small, located in the interior part of coxal cavity, bearing a long seta.</p><p><bold>Mesothorax</bold> (Fig. <xref ref-type="fig" rid="F11695715">4</xref>): provided with 16 sets of sclerites (paired DAa, paired DAm1, paired DAm2, paired DMa, paired DMp, paired DPa1, paired DPa2, paired DPm2, paired DPp1, paired DPp2, paired LPa+LPm+LPp, paired VAa, VApc, paired VAm, paired VMa, paired VP). DAa large, located in the anterior margin of mesothorax dorsally, without any seta. DAm1 and DAm2 very small, located in the exterior and posterior part of DAa, each bearing a short seta. DMa large, located in the posterior part of DAm1, with two short setae. DMp very small, located in the interior and posterior part of DMa, bearing a short seta. DPa1 small, located in the interior and posterior part of DMp, bearing a long seta. DPa2 large, located in the exterior and posterior part of DMa, bearing a long seta and two short setae. DPm2 large, located in the posterior part of DMa, bearing three long setae. DPp1 small, located in the posterior part of DPa1, bearing a short seta. DPp2 small, located in the posterior part of DPa2, bearing a long seta. LPa+LPm+LPp large and long, three-branched, its anterior upside branch bearing three very short setae, middle branch attached with coxal cavity with a long seta and posterior branch bearing a long seta, located dorsally in coxal cavity. VAa small, located in lower part of spiracle, bearing a short seta. VAm small, located in the interior part of VAa, bearing a short seta. VApc small, located in the anterior margin of mesothorax centrally, without any seta. VMa very small, located in the exterior and posterior part of VApc, bearing a short seta. VP small, located in the interior part of coxal cavity, bearing a long seta.</p><p><bold>Metathorax</bold> (Fig. <xref ref-type="fig" rid="F11695715">4</xref>) similar to mesothorax in conformation of sclerites, provided with 16 sets of sclerites (paired DAa, paired DAm1, paired DAm2, paired DMa, paired DMp, paired DPa1, paired DPa2, paired DPm2, paired DPp1, paired DPp2, paired LPa+LPm+LPp, paired VAa, VApc, paired VAm, paired VMa, paired VP). DMa bearing only a short seta. DPp1 large, bearing a long seta.</p><p><bold>Legs</bold> (Fig. <xref ref-type="fig" rid="F11695719">5</xref>) well developed. Fore-leg (Fig. <xref ref-type="fig" rid="F11695719">5</xref>): coxa quadrate, bearing four long setae and four short setae on the exterior face, three long setae and five short setae on the interior face. Trochanter subtriangular, bearing a long seta, four short setae and a pore on the exterior face, a long seta, three short setae and two pores on the interior face. Femur long, exterior face with a long seta and a short seta on the proximal half and a long seta on the distal half, interior face with a short seta on the proximal half and a long seta and a short seta on the distal half. Tibia long, exterior face with a long seta on the proximal half and two long setae on the distal half, interior face with a pore on the proximal half and three long setae on the distal half. Tarsomeres fused forming one cylindrical segment, exterior face with a short seta, a long seta and many very short hairs at apex; two tarsal claws and one empodium long and triangular, bearing two short setae. Mid-leg (Fig. <xref ref-type="fig" rid="F11695719">5</xref>): coxa quadrate, bearing four long setae and four short setae on the exterior face, three long setae, seven short setae and a pore on the interior face. Trochanter subtriangular, bearing two long setae, a short seta and a pore on the exterior face, six short setae and a pore on the interior face. Femur long, exterior face with a long seta on the proximal half and two long setae on the distal half, interior face with a short seta on the proximal half and two short setae on the distal half. Tibia long, exterior face with three long setae on the distal half, interior face with a short seta on the proximal half and two long setae on the distal half. Tarsomeres fused forming one cylindrical segment, bearing many very short hairs at apex, exterior face with a short seta, a long seta and interior face with a short seta in the middle; two tarsal claws and one empodium long and triangular, bearing two short setae. Hind-leg (Fig. <xref ref-type="fig" rid="F11695719">5</xref>): coxa quadrate, bearing four long setae and four short setae on the exterior face, four long setae and five short setae on the interior face. Trochanter subtriangular, bearing a long seta, a short seta and a pore on the exterior face, a long seta, two short setae and a pore on the interior face. Femur long, exterior face with a long seta and a short seta on the proximal half and two long setae and a short seta on the distal half, interior face with a short seta on the proximal half and a long seta and two short setae on the distal half. Tibia long, exterior face with two long setae on the distal half, interior face with a short seta on the proximal half and three long setae on the distal half. Tarsomeres fused forming one cylindrical segment, bearing many very short hairs at apex, exterior face with a short seta and a long seta and interior face with a short seta in the middle; two tarsal claws and one empodium long and triangular, bearing two short setae.</p><p><bold>Abdomen</bold> (Figs <xref ref-type="fig" rid="F11695721">6</xref>, <xref ref-type="fig" rid="F11695723">7</xref>) 10-segmented; spiracles present from first to eighth segments, each one partly sclerotised dorsolaterally. First abdominal segment: provided with 12 sets of sclerites (paired DA1, paired DA2, paired DM2, paired DPp1, paired DPp2, paired DPp4, paired LP, paired VA1, paired VA2, paired VM1, paired VP2, paired VP4). DA1 and DA2 very small, located in the anterior part of segment dorsally, each bearing a short seta. DM2 small, located in the posterior part of DA1, bearing a short seta. DPp1 large, located in the intero-posterior part of DPp2, bearing a long seta. DPp2 large, located in the posterior part of DM2, bearing a long seta. DPp4 large, size similar to DPp1, located in the exterior part of DPp2, bearing a long seta. LP large, located in the posterolateral part, bearing a long seta and a medium seta. VA1 and VA2 very small, located in the anterior part of segment ventrally, each bearing a short seta. VM1 approximately oval, located in the posterior and interior part of VA1, bearing a long seta. VP2 and VP4 large, located in the posterior part of VM1, each bearing a long seta. Second to seventh abdominal segment: similar to first one in arrangements of sclerites, provided with 11 sets of sclerites (paired DA1, paired DA2, paired DM2, paired DPp1, paired DPp2, paired DPp4, paired LP, paired VA2, paired VM1, paired VP2, paired VP4). DPp2 bearing a long seta, a medium seta and two pores. VP2 and VP4 each bearing a long seta and a medium seta. Eighth abdominal segment: similar to the seventh in conformation of sclerites, provided with eight sets of sclerites (paired DA1, paired DA2, paired DM2, paired DPp1+DPp2, paired LP, paired VA2, paired VP2, paired VP4). DPp1+DPp2 large, bearing two long setae, a medium seta and a pore. DPp4 absent. LP bearing a long seta and two medium setae. VM1 absent. Ninth abdominal segment: provided with three sets of sclerites (Dc, VPc; paired VA2). Dc large, widely covering dorsalaterally, bearing two long setae and two short setae anteriorly; four short, six long setae and four pores posteriorly. VA2 small, located in the antero-ventral part, bearing a short seta. VPc large, triangular, bearing six long setae. 10<sup>th</sup> abdominal segment: provided with two sets of sclerites (Dc, VPc). Dc large, located in the segment ventral-posteriorly, bearing two short setae anteriorly; two long setae in the middle; two long setae and four short setae posteriorly. VPc large, widely covering ventrally, bearing five long setae, three short setae and three pores. Hook apparatus (Fig. <xref ref-type="fig" rid="F11695723">7</xref>) bearing nine lines of hooks on ventral surface of posterior half; hooks gradually becoming smaller basally.</p></tp:treatment-sec><tp:treatment-sec sec-type="Remarks"><title>Remarks</title><p>The morphology of the first instar larva of <italic><tp:taxon-name><tp:taxon-name-part taxon-name-part-type="genus" reg="Osmylus">O.</tp:taxon-name-part><tp:taxon-name-part taxon-name-part-type="species" reg="fulvicephalus">fulvicephalus</tp:taxon-name-part></tp:taxon-name></italic> differs greatly from the first instar larva of <italic><tp:taxon-name><tp:taxon-name-part taxon-name-part-type="genus" reg="Stenosmylus">Stenosmylus</tp:taxon-name-part><tp:taxon-name-part taxon-name-part-type="species" reg="tenuis">tenuis</tp:taxon-name-part></tp:taxon-name></italic> (Walker, 1853) which was described by <xref ref-type="bibr" rid="B11695979">New (1974)</xref>. The labial palpi of first instar larva of <italic><tp:taxon-name><tp:taxon-name-part taxon-name-part-type="genus" reg="Osmylus">O.</tp:taxon-name-part><tp:taxon-name-part taxon-name-part-type="species" reg="fulvicephalus">fulvicephalus</tp:taxon-name-part></tp:taxon-name></italic> is four-segmented, while three-segmented in latter species. The terminal segment of the antenna of <italic><tp:taxon-name><tp:taxon-name-part taxon-name-part-type="genus" reg="Osmylus">O.</tp:taxon-name-part><tp:taxon-name-part taxon-name-part-type="species" reg="fulvicephalus">fulvicephalus</tp:taxon-name-part></tp:taxon-name></italic> has a long and apical seta and two short setae while a long and apical seta and six short setae are present on that of latter species. Besides, the anal hooks of first instar larvae of <italic><tp:taxon-name><tp:taxon-name-part taxon-name-part-type="genus" reg="Osmylus">O.</tp:taxon-name-part><tp:taxon-name-part taxon-name-part-type="species" reg="fulvicephalus">fulvicephalus</tp:taxon-name-part></tp:taxon-name></italic> are arranged in nine transversal rows, while there is only a transversal row on anal apparatus of <italic><tp:taxon-name><tp:taxon-name-part taxon-name-part-type="genus" reg="Stenosmylus">S.</tp:taxon-name-part><tp:taxon-name-part taxon-name-part-type="species" reg="tenuis">tenuis</tp:taxon-name-part></tp:taxon-name></italic>.</p><p>Based on the description of the third instar larva of <italic><tp:taxon-name><tp:taxon-name-part taxon-name-part-type="genus" reg="Osmylus">Osmylus</tp:taxon-name-part><tp:taxon-name-part taxon-name-part-type="species" reg="fulvicephalus">fulvicephalus</tp:taxon-name-part></tp:taxon-name></italic> recorded by previous studies (<xref ref-type="bibr" rid="B11973934">Brauer 1851</xref>, <xref ref-type="bibr" rid="B11696230">Hagen 1852</xref>, <xref ref-type="bibr" rid="B11696067">Withycombe 1922</xref>, <xref ref-type="bibr" rid="B11973968">Rabaud 1927</xref>, <xref ref-type="bibr" rid="B11695920">Gepp 2003</xref>, <xref ref-type="bibr" rid="B11973995">Monserrat 2014</xref>) and our unpublished data, the morphological differences between the first and third instar larva of <italic><tp:taxon-name><tp:taxon-name-part taxon-name-part-type="genus" reg="Osmylus">O.</tp:taxon-name-part><tp:taxon-name-part taxon-name-part-type="species" reg="fulvicephalus">fulvicephalus</tp:taxon-name-part></tp:taxon-name></italic> are more than the numbers of setae and shape of empodium and the differences in the following morphological characteristics.</p><p>On the head capsule, two pairs of short setae are located along the ecdysial line of the first instar larva, while three pairs are present along that of the third instar larva. In addition, there are only two long setae present around the ocular region on each side, but three long setae present on the corresponding position of the third instar larva. The labial palpi of the 1<sup>st</sup> instar larva is four-segmented, but five-segmented in the 3<sup>rd</sup> instar larva.</p><p>On the thorax, the sclerite L on cervix of the first instar larva has no seta while a long seta presents this sclerite of the third instar larva. Three sets of sclerite DA1, DA2 and DM on the prothorax of the first instar larva are fused with DPc, but these sclerites are separated on that of the third instar larva. Moreover, the sclerites VAa and VAp on the prothorax of the first instar larva are absent while present on that of the third instar larva. The sclerite DPp1 on mesothorax of the first instar is much smaller than DPa1 while that of the third instar is approximately equal to Dpa1 in size. VMp1 and VMp2 (mesothorax and metathorax) absent (existed). The sclerites LAa, LAm and LAp on the mesothorax and metathorax of 1<sup>st</sup> instar larva are fused, but separated in the 3<sup>rd</sup> instar larva. These three sets of sclerites are also separated in other osmylid larvae (<xref ref-type="bibr" rid="B11695951">Matsuno and Yoshitomi 2016</xref>, <xref ref-type="bibr" rid="B11696201">Martins et al. 2018</xref>). On the legs, the empodium of the first instar larva is basally equipped with two slender setae, but that of the third instar is distally with numerous short setae as illustrated by <xref ref-type="bibr" rid="B11696230">Hagen (1852)</xref>.</p><p>The dorsal side of abdomen is characterised by sclerite DM2 on each of 1<sup>st</sup> to 8<sup>th</sup> abdominal segments of 1<sup>st</sup> instar larva, much smaller than DPp1, but same as DPp1 of 3<sup>rd</sup> instar larva in size. The sclerite DPa is absent on each of 1<sup>st</sup> to 6<sup>th</sup> abdominal segments of 1<sup>st</sup> instar larva, but present on that of 3<sup>rd</sup> instar larva. The sclerite DPp3 is absent on each of 2<sup>nd</sup> to 7<sup>th</sup> abdominal segments of 1<sup>st</sup> instar larva, but present on that of 3<sup>rd</sup> instar larva. The sclerite DPp4 is equipped with only one seta on each of 2<sup>nd</sup> to 7<sup>th</sup> abdominal segments of 1<sup>st</sup> instar larva, but equipped with two setae on that of 3<sup>rd</sup> instar larva. The sclerite LA is absent on each of 2<sup>nd</sup> to 7<sup>th</sup> abdominal segments of 1<sup>st</sup> instar larva, but present on that of 3<sup>rd</sup> instar larva. The sclerite LP is equipped with two setae on each of 1<sup>st</sup> to 8<sup>th</sup> abdominal segments of 1<sup>st</sup> instar larva, but three on that of 3<sup>rd</sup> instar larva. On the venter, the sclerite VA3 is absent on each of 1<sup>st</sup> to 8<sup>th</sup> abdominal segments of 1<sup>st</sup> instar larva, but present on that of 3<sup>rd</sup> instar larva. The sclerite VM2 on each of 2<sup>nd</sup> to 5<sup>th</sup> abdominal segments is absent in the first instar larva while present on that of the third instar larva. Additionally and likewise, the sclerite VM3 on each of 2<sup>nd</sup> to 6<sup>th</sup> abdominal segments is also absent in the first instar larva, while present on that of the third instar larva. The sclerite VP1 is absent on each of 1<sup>st</sup> to 6<sup>th</sup> abdominal segments of 1<sup>st</sup> instar larva, but present on that of 3<sup>rd</sup> instar larva. Similarly, the sclerite VP3 is absent on each of 1<sup>st</sup> to 7<sup>th</sup> abdominal segments of the 1<sup>st</sup> instar larva, but present on that of 3<sup>rd</sup> instar larva. The sclerite VP4 on each of 2<sup>nd</sup> to 7<sup>th</sup> abdominal segments of the 1<sup>st</sup> instar larva is equipped with two setae, arranged in a longitude row, but only one seta on that of 3<sup>rd</sup> instar larva.</p></tp:treatment-sec><tp:treatment-sec><!--Section generated to contain objects referenced in tp:taxon-treatment.--><fig id="F11695742" position="float" orientation="portrait"><object-id xmlns:xlink="http://www.w3.org/1999/xlink" content-type="arpha" xlink:type="simple">62AE8567-84AA-5897-8EC8-9BAF871470FC</object-id><object-id xmlns:xlink="http://www.w3.org/1999/xlink" content-type="doi" xlink:type="simple">10.3897/BDJ.12.e129392.figure1</object-id><label>Figure 1.</label><caption><p>The first instar larva of <italic><tp:taxon-name><tp:taxon-name-part taxon-name-part-type="genus" reg="Osmylus">Osmylus</tp:taxon-name-part><tp:taxon-name-part taxon-name-part-type="species" reg="fulvicephalus">fulvicephalus</tp:taxon-name-part></tp:taxon-name></italic> photographed in the laboratory rearing environment.</p></caption><graphic xmlns:xlink="http://www.w3.org/1999/xlink" xlink:href="bdj-12-e129392-g001.jpg" position="float" id="oo_1061978.jpg" orientation="portrait" xlink:type="simple"><uri content-type="original_file" xlink:type="simple">https://binary.pensoft.net/fig/1061978</uri></graphic></fig><fig id="F11695711" position="float" orientation="portrait"><object-id xmlns:xlink="http://www.w3.org/1999/xlink" content-type="arpha" xlink:type="simple">1BD715E1-BE5C-5986-A304-D6DACBCD2CBA</object-id><object-id xmlns:xlink="http://www.w3.org/1999/xlink" content-type="doi" xlink:type="simple">10.3897/BDJ.12.e129392.figure2</object-id><label>Figure 2.</label><caption><p>Head capsule of <italic><tp:taxon-name><tp:taxon-name-part taxon-name-part-type="genus" reg="Osmylus">Osmylus</tp:taxon-name-part><tp:taxon-name-part taxon-name-part-type="species" reg="fulvicephalus">fulvicephalus</tp:taxon-name-part></tp:taxon-name></italic>. <bold>a</bold> Dorsal view; <bold>b</bold> Ventral view.</p></caption><graphic xmlns:xlink="http://www.w3.org/1999/xlink" xlink:href="bdj-12-e129392-g002.jpg" position="float" id="oo_1122094.jpg" orientation="portrait" xlink:type="simple"><uri content-type="original_file" xlink:type="simple">https://binary.pensoft.net/fig/1122094</uri></graphic></fig><fig-group id="F11709775" position="float" orientation="portrait"><caption><p>Antenna and labial palpi of <italic><tp:taxon-name><tp:taxon-name-part taxon-name-part-type="genus" reg="Osmylus">Osmylus</tp:taxon-name-part><tp:taxon-name-part taxon-name-part-type="species" reg="fulvicephalus">fulvicephalus</tp:taxon-name-part></tp:taxon-name></italic>.</p></caption><fig id="F11709783" position="float" orientation="portrait"><object-id xmlns:xlink="http://www.w3.org/1999/xlink" content-type="arpha" xlink:type="simple">FFE0BC66-9452-58A5-94DE-2B75DB6CFBF0</object-id><object-id xmlns:xlink="http://www.w3.org/1999/xlink" content-type="doi" xlink:type="simple">10.3897/BDJ.12.e129392.figure3a</object-id><label>Figure 3a.</label><caption><p>Antenna;</p></caption><graphic xmlns:xlink="http://www.w3.org/1999/xlink" xlink:href="bdj-12-e129392-g003_a.jpg" xlink:type="simple" position="float" orientation="portrait" id="oo_1063270.jpg"><uri content-type="original_file" xlink:type="simple">https://binary.pensoft.net/fig/1063270</uri></graphic></fig><fig id="F11709784" position="float" orientation="portrait"><object-id xmlns:xlink="http://www.w3.org/1999/xlink" content-type="arpha" xlink:type="simple">DD7E93F2-B72F-59A4-B34E-579AFE2B71A7</object-id><object-id xmlns:xlink="http://www.w3.org/1999/xlink" content-type="doi" xlink:type="simple">10.3897/BDJ.12.e129392.figure3b</object-id><label>Figure 3b.</label><caption><p>Labial palpi.</p></caption><graphic xmlns:xlink="http://www.w3.org/1999/xlink" xlink:href="bdj-12-e129392-g003_b.jpg" xlink:type="simple" position="float" orientation="portrait" id="oo_1111922.jpg"><uri content-type="original_file" xlink:type="simple">https://binary.pensoft.net/fig/1111922</uri></graphic></fig></fig-group><fig id="F11709783" position="float" orientation="portrait"><object-id xmlns:xlink="http://www.w3.org/1999/xlink" content-type="arpha" xlink:type="simple">FFE0BC66-9452-58A5-94DE-2B75DB6CFBF0</object-id><object-id xmlns:xlink="http://www.w3.org/1999/xlink" content-type="doi" xlink:type="simple">10.3897/BDJ.12.e129392.figure3a</object-id><label>Figure 3a.</label><caption><p>Antenna;</p></caption><graphic xmlns:xlink="http://www.w3.org/1999/xlink" xlink:href="bdj-12-e129392-g003_a.jpg" xlink:type="simple" position="float" orientation="portrait" id="oo_1063270.jpg"><uri content-type="original_file" xlink:type="simple">https://binary.pensoft.net/fig/1063270</uri></graphic></fig><fig id="F11709784" position="float" orientation="portrait"><object-id xmlns:xlink="http://www.w3.org/1999/xlink" content-type="arpha" xlink:type="simple">DD7E93F2-B72F-59A4-B34E-579AFE2B71A7</object-id><object-id xmlns:xlink="http://www.w3.org/1999/xlink" content-type="doi" xlink:type="simple">10.3897/BDJ.12.e129392.figure3b</object-id><label>Figure 3b.</label><caption><p>Labial palpi.</p></caption><graphic xmlns:xlink="http://www.w3.org/1999/xlink" xlink:href="bdj-12-e129392-g003_b.jpg" xlink:type="simple" position="float" orientation="portrait" id="oo_1111922.jpg"><uri content-type="original_file" xlink:type="simple">https://binary.pensoft.net/fig/1111922</uri></graphic></fig><fig id="F11695715" position="float" orientation="portrait"><object-id xmlns:xlink="http://www.w3.org/1999/xlink" content-type="arpha" xlink:type="simple">4352B548-3352-55A1-8D9D-0ABF38987180</object-id><object-id xmlns:xlink="http://www.w3.org/1999/xlink" content-type="doi" xlink:type="simple">10.3897/BDJ.12.e129392.figure4</object-id><label>Figure 4.</label><caption><p>Thorax of <italic><tp:taxon-name><tp:taxon-name-part taxon-name-part-type="genus" reg="Osmylus">Osmylus</tp:taxon-name-part><tp:taxon-name-part taxon-name-part-type="species" reg="fulvicephalus">fulvicephalus</tp:taxon-name-part></tp:taxon-name></italic>. <bold>a</bold> Dorsal view; <bold>b</bold> Ventral view.</p></caption><graphic xmlns:xlink="http://www.w3.org/1999/xlink" xlink:href="bdj-12-e129392-g004.jpg" position="float" id="oo_1065073.jpg" orientation="portrait" xlink:type="simple"><uri content-type="original_file" xlink:type="simple">https://binary.pensoft.net/fig/1065073</uri></graphic></fig><fig id="F11695719" position="float" orientation="portrait"><object-id xmlns:xlink="http://www.w3.org/1999/xlink" content-type="arpha" xlink:type="simple">DF2D391F-4B0D-513A-8B52-32DF0A69C165</object-id><object-id xmlns:xlink="http://www.w3.org/1999/xlink" content-type="doi" xlink:type="simple">10.3897/BDJ.12.e129392.figure5</object-id><label>Figure 5.</label><caption><p>Legs of <italic><tp:taxon-name><tp:taxon-name-part taxon-name-part-type="genus" reg="Osmylus">Osmylus</tp:taxon-name-part><tp:taxon-name-part taxon-name-part-type="species" reg="fulvicephalus">fulvicephalus</tp:taxon-name-part></tp:taxon-name></italic>. <bold>a</bold> Interior surface of legs; <bold>b</bold> Exterior surface of legs.</p></caption><graphic xmlns:xlink="http://www.w3.org/1999/xlink" xlink:href="bdj-12-e129392-g005.jpg" position="float" id="oo_1063257.jpg" orientation="portrait" xlink:type="simple"><uri content-type="original_file" xlink:type="simple">https://binary.pensoft.net/fig/1063257</uri></graphic></fig><fig id="F11695721" position="float" orientation="portrait"><object-id xmlns:xlink="http://www.w3.org/1999/xlink" content-type="arpha" xlink:type="simple">E5909859-089D-5BEB-9925-5820EBEE4D79</object-id><object-id xmlns:xlink="http://www.w3.org/1999/xlink" content-type="doi" xlink:type="simple">10.3897/BDJ.12.e129392.figure6</object-id><label>Figure 6.</label><caption><p>First to eighth abdominal segments of <italic><tp:taxon-name><tp:taxon-name-part taxon-name-part-type="genus" reg="Osmylus">Osmylus</tp:taxon-name-part><tp:taxon-name-part taxon-name-part-type="species" reg="fulvicephalus">fulvicephalus</tp:taxon-name-part></tp:taxon-name></italic>. <bold>a</bold> Dorsal view; <bold>b</bold> Ventral view.</p></caption><graphic xmlns:xlink="http://www.w3.org/1999/xlink" xlink:href="bdj-12-e129392-g006.jpg" position="float" id="oo_1063267.jpg" orientation="portrait" xlink:type="simple"><uri content-type="original_file" xlink:type="simple">https://binary.pensoft.net/fig/1063267</uri></graphic></fig><fig id="F11695723" position="float" orientation="portrait"><object-id xmlns:xlink="http://www.w3.org/1999/xlink" content-type="arpha" xlink:type="simple">8CC374EC-4959-5B3E-920B-27379FDDEACE</object-id><object-id xmlns:xlink="http://www.w3.org/1999/xlink" content-type="doi" xlink:type="simple">10.3897/BDJ.12.e129392.figure7</object-id><label>Figure 7.</label><caption><p>9<sup>th</sup> to 10<sup>th</sup> abdominal segments of <italic><tp:taxon-name><tp:taxon-name-part taxon-name-part-type="genus" reg="Osmylus">Osmylus</tp:taxon-name-part><tp:taxon-name-part taxon-name-part-type="species" reg="fulvicephalus">fulvicephalus</tp:taxon-name-part></tp:taxon-name></italic>. <bold>a</bold> Dorsal view; <bold>b</bold> Ventral view.</p></caption><graphic xmlns:xlink="http://www.w3.org/1999/xlink" xlink:href="bdj-12-e129392-g007.jpg" position="float" id="oo_1125170.jpg" orientation="portrait" xlink:type="simple"><uri content-type="original_file" xlink:type="simple">https://binary.pensoft.net/fig/1125170</uri></graphic></fig></tp:treatment-sec><ref-list><ref id="B11695979"><element-citation xmlns:xlink="http://www.w3.org/1999/xlink" publication-type="article" xlink:type="simple"><person-group person-group-type="author"><name name-style="western"><surname>New</surname><given-names>T. R.</given-names></name></person-group><year>1974</year><article-title>The egg and first instar larva of <italic><tp:taxon-name><tp:taxon-name-part taxon-name-part-type="genus" reg="Stenosmylus">Stenosmylus</tp:taxon-name-part></tp:taxon-name></italic> (<tp:taxon-name><tp:taxon-name-part taxon-name-part-type="order">Neuroptera</tp:taxon-name-part></tp:taxon-name>: <tp:taxon-name><tp:taxon-name-part taxon-name-part-type="family">Osmylidae</tp:taxon-name-part></tp:taxon-name>).</article-title><source>Australian Entomological Magazine</source><volume>2</volume><fpage>24</fpage><lpage>27</lpage></element-citation></ref><ref id="B11973934"><element-citation xmlns:xlink="http://www.w3.org/1999/xlink" publication-type="article" xlink:type="simple"><person-group person-group-type="author"><name name-style="western"><surname>Brauer</surname><given-names>F.</given-names></name></person-group><year>1851</year><article-title>Verwandlungsgeschichte des <italic><tp:taxon-name><tp:taxon-name-part taxon-name-part-type="genus" reg="Osmylus">Osmylus</tp:taxon-name-part><tp:taxon-name-part taxon-name-part-type="species" reg="maculatus">maculatus</tp:taxon-name-part></tp:taxon-name></italic></article-title><source>Archiv für Naturgeschichte</source><volume>17</volume><issue>1</issue><fpage>255</fpage><lpage>258</lpage></element-citation></ref><ref id="B11696230"><element-citation xmlns:xlink="http://www.w3.org/1999/xlink" publication-type="article" xlink:type="simple"><person-group person-group-type="author"><name name-style="western"><surname>Hagen</surname><given-names>H. A.</given-names></name></person-group><year>1852</year><article-title>Die Entwicklung und der innere Bau von <italic><tp:taxon-name><tp:taxon-name-part taxon-name-part-type="genus" reg="Osmylus">Osmylus</tp:taxon-name-part></tp:taxon-name></italic></article-title><source>Linnaea Entomologica</source><volume>7</volume><fpage>368</fpage><lpage>418</lpage></element-citation></ref><ref id="B11696067"><element-citation xmlns:xlink="http://www.w3.org/1999/xlink" publication-type="article" xlink:type="simple"><person-group person-group-type="author"><name name-style="western"><surname>Withycombe</surname><given-names>C. L.</given-names></name></person-group><year>1922</year><article-title>Notes on the biology of some British <tp:taxon-name><tp:taxon-name-part taxon-name-part-type="order">Neuroptera</tp:taxon-name-part></tp:taxon-name> (<tp:taxon-name><tp:taxon-name-part taxon-name-part-type="order">Planipennia</tp:taxon-name-part></tp:taxon-name>).</article-title><source>Transactions of the Royal Entomological Society of London</source><volume>70</volume><issue>3-4</issue><fpage>501</fpage><lpage>594</lpage><pub-id pub-id-type="doi">10.1111/j.1365-2311.1923.tb02844.x</pub-id></element-citation></ref><ref id="B11973968"><element-citation xmlns:xlink="http://www.w3.org/1999/xlink" publication-type="article" xlink:type="simple"><person-group person-group-type="author"><name name-style="western"><surname>Rabaud</surname><given-names>E.</given-names></name></person-group><year>1927</year><article-title>Étude biologique des larves de quelques Planipennes</article-title><source>Bulletin Biologique de la France et de la Belgique</source><volume>61</volume><fpage>433</fpage><lpage>499</lpage></element-citation></ref><ref id="B11695920"><element-citation xmlns:xlink="http://www.w3.org/1999/xlink" publication-type="article" xlink:type="simple"><person-group person-group-type="author"><name name-style="western"><surname>Gepp</surname><given-names>J.</given-names></name></person-group><year>2003</year><article-title>Der Bachhaft <italic><tp:taxon-name><tp:taxon-name-part taxon-name-part-type="genus" reg="Osmylus">Osmylus</tp:taxon-name-part><tp:taxon-name-part taxon-name-part-type="species" reg="fulvicephalus">fulvicephalus</tp:taxon-name-part></tp:taxon-name></italic> — 240 Jahre nach seiner Beschreibung durch Johannes Antonius Scopoli -- Osterreichs Insekt des Jahres (<tp:taxon-name><tp:taxon-name-part taxon-name-part-type="family">Osmylidae</tp:taxon-name-part></tp:taxon-name>, <tp:taxon-name><tp:taxon-name-part taxon-name-part-type="order">Neuroptera</tp:taxon-name-part></tp:taxon-name>).</article-title><source>Carinthia II: Mitteilungen des Naturhistorischen Landesmuseums für Kärnten</source><volume>93/113</volume><fpage>325</fpage><lpage>334</lpage></element-citation></ref><ref id="B11973995"><element-citation xmlns:xlink="http://www.w3.org/1999/xlink" publication-type="article" xlink:type="simple"><person-group person-group-type="author"><name name-style="western"><surname>Monserrat</surname><given-names>V. J.</given-names></name></person-group><year>2014</year><article-title>Los osmílidos de la Península Ibérica (<tp:taxon-name><tp:taxon-name-part taxon-name-part-type="class">Insecta</tp:taxon-name-part></tp:taxon-name>: <tp:taxon-name><tp:taxon-name-part taxon-name-part-type="superorder">Neuropterida</tp:taxon-name-part></tp:taxon-name>: <tp:taxon-name><tp:taxon-name-part taxon-name-part-type="order">Neuroptera</tp:taxon-name-part></tp:taxon-name>: <tp:taxon-name><tp:taxon-name-part taxon-name-part-type="family">Osmylidae</tp:taxon-name-part></tp:taxon-name>.)</article-title><source>Heteropterus: Revista de Entomología</source><volume>14</volume><fpage>55</fpage><lpage>72</lpage></element-citation></ref><ref id="B11695951"><element-citation xmlns:xlink="http://www.w3.org/1999/xlink" publication-type="article" xlink:type="simple"><person-group person-group-type="author"><name name-style="western"><surname>Matsuno</surname><given-names>S.</given-names></name><name name-style="western"><surname>Yoshitomi</surname><given-names>H.</given-names></name></person-group><year>2016</year><article-title>Descriptions of three larvae of <italic><tp:taxon-name><tp:taxon-name-part taxon-name-part-type="genus" reg="Osmylus">Osmylus</tp:taxon-name-part></tp:taxon-name></italic> species from Japan (<tp:taxon-name><tp:taxon-name-part taxon-name-part-type="order">Neuroptera</tp:taxon-name-part></tp:taxon-name>: <tp:taxon-name><tp:taxon-name-part taxon-name-part-type="family">Osmylidae</tp:taxon-name-part></tp:taxon-name>), with a proposed naming system for the larval sclerites</article-title><source>Zootaxa</source><volume>4189</volume><issue>2</issue><fpage>348</fpage><lpage>366</lpage></element-citation></ref><ref id="B11696201"><element-citation xmlns:xlink="http://www.w3.org/1999/xlink" publication-type="article" xlink:type="simple"><person-group person-group-type="author"><name name-style="western"><surname>Martins</surname><given-names>C. C.</given-names></name><name name-style="western"><surname>Ardila-Camacho</surname><given-names>A.</given-names></name><name name-style="western"><surname>Courtney</surname><given-names>G. W.</given-names></name></person-group><year>2018</year><article-title>Neotropical <tp:taxon-name><tp:taxon-name-part taxon-name-part-type="family">Osmylidae</tp:taxon-name-part></tp:taxon-name> larvae (<tp:taxon-name><tp:taxon-name-part taxon-name-part-type="class">Insecta</tp:taxon-name-part></tp:taxon-name>, <tp:taxon-name><tp:taxon-name-part taxon-name-part-type="order">Neuroptera</tp:taxon-name-part></tp:taxon-name>): description of habitats and morphology</article-title><source>Aquatic Insects</source><volume>39</volume><fpage>181</fpage><lpage>207</lpage><pub-id pub-id-type="doi">10.1080/01650424.2018.1436181</pub-id></element-citation></ref></ref-list></tp:taxon-treatment>
